# Supplementary material for: Early Microstructural Changes in the Left Inferior Fronto‐Occipital Fasciculus: A Key Factor in Probable Alzheimer's Disease Patients With Slow Gait Speed
Source: Brain Behav. 2026 Mar 12;16(3):e71298. doi: 10.1002/brb3.71298 (PMC13093568; doi:10.1002/brb3.71298)
Supplement: Supplementary file 1 — Supplementary Table: brb371298‐sup‐0001‐TableS1.csv [file BRB3-16-e71298-s003.csv]

subject_id	group	avg_cnr	mean_abs_motion	mean_rel_motion	max_abs_motion	max_rel_motion	mean_abs_restricted_motion	mean_rel_restricted_motion	max_abs_restricted_motion	max_rel_restricted_motion	outlier_slices_count
sub-NC001	NC	37.516474	0.537032	0.164440	0.806423	0.509657	0.378747	0.117280	0.703398	0.328288	4
sub-NC002	NC	45.217589	0.690183	0.061716	1.710453	0.297477	0.661206	0.050503	1.700600	0.250308	49
sub-NC003	NC	46.360000	0.529215	0.047946	0.636613	0.553741	0.383053	0.031134	0.607928	0.257746	8
sub-NC004	NC	41.277025	0.692951	0.131823	0.998042	0.438062	0.669225	0.087704	0.978902	0.382325	42
sub-NC005	NC	35.553701	1.841011	0.459438	5.334492	1.768292	1.766905	0.433367	5.362014	1.761841	88
sub-NC006	NC	65.985434	0.540147	0.021505	0.679053	0.409826	0.537618	0.017839	0.680575	0.394491	9
sub-NC007	NC	44.072437	0.507458	0.056525	0.599759	0.466200	0.357045	0.036443	0.500074	0.236012	50
sub-NC008	NC	40.623497	0.715572	0.038324	0.904868	0.527651	0.649341	0.027004	0.847920	0.416692	8
sub-NC009	NC	37.516474	0.530743	0.158069	0.766268	0.508934	0.368977	0.113881	0.663722	0.312260	4
sub-NC010	NC	66.003915	0.366954	0.086959	0.524797	0.422887	0.182569	0.060597	0.372103	0.175210	29
sub-NC011	NC	50.078210	0.546672	0.028196	0.634189	0.496907	0.397045	0.015604	0.530742	0.238476	24
sub-NC012	NC	63.407363	0.510073	0.025997	0.604726	0.450164	0.429864	0.015856	0.577227	0.260801	26
sub-NC013	NC	52.320074	1.064681	0.042110	1.220044	0.997344	0.501140	0.015503	0.719194	0.263049	40
sub-NC014	NC	29.701748	0.839598	0.146448	1.240956	0.607860	0.661274	0.123052	1.206376	0.570124	39
sub-NC015	NC	59.447305	0.367592	0.021896	0.401917	0.362896	0.271530	0.012425	0.350478	0.181781	21
sub-NC016	NC	45.872933	0.739743	0.039761	1.012624	0.522983	0.641207	0.026712	0.923994	0.364944	19
sub-NC017	NC	33.356890	1.762339	0.462066	3.280468	2.720093	1.755851	0.413749	3.214299	2.666288	148
sub-NC018	NC	61.648517	0.659503	0.030381	0.698261	0.676236	0.315375	0.011912	0.423454	0.182420	16
sub-NC019	NC	21.300771	0.873380	0.357976	2.180624	1.441002	0.783727	0.304119	2.118097	1.440046	36
sub-NC020	NC	31.133729	0.828592	0.220104	1.650170	0.960731	0.782694	0.189437	1.644829	0.916707	26
sub-NC021	NC	31.004950	0.575820	0.097293	0.829594	0.361040	0.551552	0.082406	0.826500	0.347243	50
sub-NC022	NC	43.225629	0.587167	0.056982	1.145971	0.316810	0.578542	0.049955	1.136880	0.314521	17
sub-NC023	NC	36.582280	0.471213	0.122786	0.953780	0.417465	0.396184	0.099157	0.897987	0.328152	29
sub-NC024	NC	40.871097	0.619392	0.043121	0.780684	0.480176	0.335447	0.025555	0.567033	0.149887	20
sub-NC025	NC	45.818734	0.567009	0.030392	0.657772	0.521504	0.353949	0.015200	0.533466	0.193303	19
sub-NC026	NC	43.513076	1.386846	0.134335	2.496123	0.492105	1.234441	0.099362	2.460917	0.420580	37
sub-NC027	NC	37.187533	0.660914	0.034053	0.781045	0.558919	0.506913	0.020126	0.647365	0.326342	7
sub-NC028	NC	26.739526	0.714280	0.233532	1.121914	0.541418	0.670486	0.185701	1.098785	0.471410	18
sub-PN001	PN	36.849249	0.369541	0.055300	0.508057	0.290929	0.300389	0.042903	0.501652	0.135464	8
sub-PN002	PN	34.377158	0.895814	0.114340	1.467030	0.587998	0.642207	0.087852	1.381931	0.568707	11
sub-PN003	PN	51.166534	0.820171	0.031292	1.016708	0.642423	0.527698	0.018483	0.672758	0.361201	6
sub-PN004	PN	44.980388	0.698270	0.073382	1.415750	0.350944	0.634816	0.056180	1.410195	0.183961	34
sub-PN005	PN	52.827519	0.384105	0.055802	0.444100	0.398332	0.233683	0.032763	0.321520	0.133148	13
sub-PN006	PN	18.323293	1.898337	0.561679	4.896805	2.704605	1.837658	0.476633	4.683417	2.333540	78
sub-PN007	PN	39.074648	2.110529	0.184606	3.545282	0.838368	1.950746	0.147193	3.269937	0.807084	50
sub-PN008	PN	31.866796	0.933977	0.342780	2.073306	2.258509	0.911575	0.306550	2.036743	2.209277	70
sub-PN009	PN	42.506117	1.084048	0.138044	2.109131	0.560962	1.011228	0.120944	2.023084	0.556069	37
sub-PN010	PN	58.543428	0.319033	0.014904	0.408484	0.241601	0.257643	0.010766	0.349721	0.166035	4
sub-PN011	PN	47.141178	0.736231	0.034522	1.036891	0.468365	0.677820	0.026934	0.990455	0.379026	29
sub-PN012	PN	59.614548	0.354104	0.014869	0.470730	0.222265	0.346798	0.012533	0.463338	0.216461	21
sub-PN013	PN	34.338167	0.863871	0.161604	1.295014	1.159112	0.855149	0.141660	1.257964	1.087700	72
sub-PN014	PN	47.791763	0.435204	0.021857	0.588192	0.256020	0.432656	0.017093	0.583985	0.252727	31
sub-PN015	PN	37.184105	0.480079	0.090448	0.849220	0.330209	0.378544	0.065918	0.835864	0.231013	26
sub-PN016	PN	35.436885	0.565480	0.033454	0.692727	0.473352	0.396453	0.020371	0.549911	0.226686	31
sub-PN017	PN	24.185378	4.121221	0.840503	10.057854	6.030357	4.091328	0.798120	10.042800	5.997394	94
sub-PN018	PN	49.482187	0.946638	0.161574	1.515444	0.612840	0.733388	0.139487	1.316621	0.427311	29
sub-PN019	PN	52.054261	0.554251	0.025880	0.696188	0.406740	0.519170	0.021288	0.659377	0.367858	19
sub-PN020	PN	51.893280	0.743627	0.036838	0.907983	0.599463	0.537139	0.026105	0.682074	0.369815	22
sub-PN021	PN	49.034428	0.454319	0.149005	0.782959	0.649616	0.422407	0.108819	0.766137	0.575422	22
sub-PN022	PN	41.535256	0.341785	0.028598	0.746905	0.343961	0.331757	0.025475	0.703367	0.343642	28
sub-PN023	PN	44.956811	0.877417	0.154798	1.418138	0.502380	0.776578	0.135071	1.293643	0.429157	79
sub-PN024	PN	30.841358	4.238828	0.451992	6.621394	2.902306	4.234180	0.406948	6.622230	2.895154	16
sub-PN025	PN	34.682674	0.530386	0.171620	1.557560	0.421712	0.520746	0.144155	1.555520	0.414115	50
sub-PN026	PN	40.147471	0.842104	0.160910	1.146213	0.523202	0.612917	0.136933	0.898655	0.337726	15
sub-PN027	PN	50.053283	0.478343	0.019290	0.621929	0.325830	0.457079	0.015761	0.604296	0.289178	10
sub-PN028	PN	31.911178	1.645056	0.338130	3.119208	3.000357	1.603798	0.291177	3.038618	2.932516	60
sub-PS001	PS	40.185090	1.544113	0.077435	2.966453	0.497819	1.368722	0.062221	2.870768	0.435113	29
sub-PS002	PS	49.539426	0.462470	0.082374	0.609321	0.358415	0.365906	0.048609	0.484534	0.229151	33
sub-PS003	PS	50.262325	0.929613	0.038669	1.493658	0.471937	0.880216	0.032021	1.460086	0.376292	31
sub-PS004	PS	42.727513	1.210804	0.199627	2.515472	0.693694	1.160138	0.178060	2.418594	0.679703	38
sub-PS005	PS	57.074716	0.479660	0.035577	0.713089	0.328476	0.411766	0.026977	0.699181	0.245000	14
sub-PS006	PS	33.817831	2.203459	0.299862	3.675178	0.773356	2.130037	0.275914	3.613237	0.712311	14
sub-PS007	PS	35.821030	1.110511	0.112576	2.242924	0.441249	1.086125	0.099855	2.195122	0.295370	49
sub-PS008	PS	34.499579	0.520941	0.116833	0.707329	0.319742	0.466316	0.086196	0.653509	0.232226	30
sub-PS009	PS	34.434019	1.712360	0.401026	3.043307	1.955718	1.668806	0.371556	3.039108	1.924326	28
sub-PS010	PS	40.004693	0.500815	0.047404	0.917165	0.309249	0.446871	0.039306	0.798986	0.309710	22
sub-PS011	PS	43.640622	0.407898	0.133131	0.625976	0.277168	0.343835	0.098852	0.572062	0.239368	64
sub-PS012	PS	51.460914	0.538026	0.120796	1.206000	0.312158	0.528879	0.081338	1.201335	0.306683	34
sub-PS013	PS	43.023703	0.618162	0.034548	0.949197	0.395520	0.604945	0.030223	0.944337	0.360731	5
sub-PS014	PS	46.970665	0.468884	0.093213	1.505852	0.354413	0.464657	0.082923	1.479295	0.341134	54
sub-PS015	PS	49.390337	0.412741	0.034848	0.621720	0.186089	0.393020	0.026016	0.591854	0.186202	39
sub-PS016	PS	42.283078	0.898565	0.083109	1.058000	0.817935	0.390694	0.033963	0.538480	0.245476	15
sub-PS017	PS	34.482080	2.270620	0.479675	4.531714	2.788227	2.253267	0.429043	4.530573	2.782913	56
sub-PS018	PS	66.111160	0.558351	0.166089	0.786324	0.455973	0.357405	0.129815	0.683198	0.351123	50
sub-PS019	PS	31.756036	0.528959	0.137650	0.771177	0.606696	0.468843	0.079632	0.657060	0.275697	14
sub-PS020	PS	42.659183	1.234946	0.063052	2.069239	0.445830	1.228017	0.056785	2.056561	0.446526	7
sub-PS021	PS	28.262000	1.007424	0.182901	1.299746	0.753191	0.855582	0.112921	1.199959	0.352434	7
sub-PS022	PS	41.062042	1.548887	0.281127	3.415895	0.703959	1.536408	0.252878	3.401174	0.684751	27
sub-PS023	PS	42.774858	0.726484	0.071212	1.317398	0.292137	0.722725	0.059460	1.319067	0.266315	16
sub-PS024	PS	39.439289	0.539895	0.190709	1.778607	0.850748	0.519453	0.168834	1.744808	0.847627	67
sub-PS025	PS	50.316237	0.399966	0.029075	0.732324	0.325143	0.389827	0.026828	0.708426	0.319941	18
sub-PS026	PS	42.342449	1.619691	0.064197	2.740239	0.521488	1.618195	0.060633	2.739045	0.519017	19
