# Supplementary material for: Early Microstructural Changes in the Left Inferior Fronto‐Occipital Fasciculus: A Key Factor in Probable Alzheimer's Disease Patients With Slow Gait Speed
Source: Brain Behav. 2026 Mar 12;16(3):e71298. doi: 10.1002/brb3.71298 (PMC13093568; doi:10.1002/brb3.71298)
Supplement: Supplementary file 2 — Supplementary Table: brb371298‐sup‐0002‐TableS2.csv [file BRB3-16-e71298-s002.csv]

Metric	Mean	SD
avg_cnr	42.688745	10.085884
mean_abs_motion	0.901257	0.700004
mean_rel_motion	0.139011	0.147676
max_abs_motion	1.597002	1.531857
max_rel_motion	0.770335	0.874016
mean_abs_restricted_motion	0.805099	0.717131
mean_rel_restricted_motion	0.115446	0.136932
max_abs_restricted_motion	1.517208	1.547053
max_rel_restricted_motion	0.650534	0.892106
outlier_slices_count	32.048780	24.399404
