# Supplementary material for: Early Microstructural Changes in the Left Inferior Fronto‐Occipital Fasciculus: A Key Factor in Probable Alzheimer's Disease Patients With Slow Gait Speed
Source: Brain Behav. 2026 Mar 12;16(3):e71298. doi: 10.1002/brb3.71298 (PMC13093568; doi:10.1002/brb3.71298)
Supplement: Supplementary file 3 — Supplementary Table: brb371298‐sup‐0003‐TableS3.csv [file BRB3-16-e71298-s001.csv]

Metric	F-statistic	p-value	Significance
avg_cnr	0.146522	0.863941	ns
mean_abs_motion	1.232199	0.297194	ns
mean_rel_motion	0.503511	0.606331	ns
max_abs_motion	1.246050	0.293229	ns
max_rel_motion	1.556603	0.217248	ns
mean_abs_restricted_motion	1.630522	0.202348	ns
mean_rel_restricted_motion	0.630585	0.534938	ns
max_abs_restricted_motion	1.230251	0.297756	ns
max_rel_restricted_motion	1.713669	0.186834	ns
outlier_slices_count	0.230594	0.794594	ns
